# Supplementary material for: Prognostic value of Maspin protein level in patients with triple negative breast cancer
Source: Sci Rep. 2024 Jul 10;14:15982. doi: 10.1038/s41598-024-53870-y (PMC11237076; doi:10.1038/s41598-024-53870-y)
Supplement: Supplementary file 1 — Supplementary Table 1. [file 41598_2024_53870_MOESM1_ESM.xlsx]

## Sheet: Sheet1
Supplementary Table 1. Clinico-pathological Parameters
Parameter	Total (n=346)	%
Age
range 24 – 50	133	38.4
range 51 – 98	213	61.6
age, median (SD)	55.1	13.01
SBR
1	46	13.3
2	197	56.9
3	90	26
NA/NDb	13	3.8
Perou/Sorlie Classification
Luminal	235	67.9
HER2+	30	8.7
Triple negative (Basal Like)	59	17.1
Non characterized	22	6.4
Estrogen receptor (ER)
Negative	104	30.1
Positive	228	65.9
NA/NDb	14	4
Progesterone receptor (PR)
Negative	167	48.3
Positive	168	48.6
NA/ND	11	3.2
HER2
Negative	247	71.4
Positive	44	12.7
NA/ND	47	13.6
Tumor Size (cm)
≤ 2	56	16.2
> 2 and ≤ 5	193	55.8
> 5	84	24.3
NA/ND	13	3.8
Stage
1	20	5.8
2	183	52.9
3	77	22.3
4	22	6.4
NA/ND	44	12.7
Metastasis
No	227	65.6
Yes	115	33.2
NA/ND	4	1.2
Histology
CDI	332	96
CLI	14	4
Vital Status
Died from breast cancer	107	30.9
Died from other causes	19	5.5
Alive	212	61.3
NA/ND	7	2
