# Supplementary material for: Prognostic value of Maspin protein level in patients with triple negative breast cancer
Source: Sci Rep. 2024 Jul 10;14:15982. doi: 10.1038/s41598-024-53870-y (PMC11237076; doi:10.1038/s41598-024-53870-y)
Supplement: Supplementary file 2 — Supplementary Table 2. [file 41598_2024_53870_MOESM2_ESM.xlsx]

## Sheet: Sheet1
Supp. Table 2: Association of gene expression of Maspin according to clinical-pathological factors from TCGA Firehose Legacy breast cancer patients..
Variables	Category	RNAm Expression MASPIN		P value
		Low	High
Age, n (%)	<50	127 (23.3)	206 (37.9)	<0.0001
	≥50	417 (76.7)	338 (62.1)	****
Hormonal Status, n (%)	Peri	15 (2.8)	25 (4.6)	<0.0001
	Post	384 (70.6)	321 (59)	****
	Pre	93 (17.1)	137 (25.2)
	NE	52 (9.6)	61 (11.2)
Clinical Internship, n (%)	Stage I/II	396 (72.8)	397 (73)	0.946
	Stage III/IV	137 (25.2)	134 (24.6)
	Stage X	6 (1.1)	7 (1.3)
	NE	5 (0.9)	6 (1.1)
TP53 Status, n (%)	Mutated	125 (23)	175 (32.2)	0.002
	Wild Type	353 (64.9)	317 (58.3)	**
	NE	66 (12.1)	52 (9.6)
Molecular Subtypes, n (%)	HER2+	20 (3.7)	17 (3.1)	<0.0001
	Luminal	317 (58.3)	248 (45.6)	****
	TN	19 (3.5)	97 (17.8)
	NE	188 (34.6)	182 (33.5)
Triple Negative Status, n (%)	nTN	499 (91.7)	425 (78.1)	<0.0001
	TN	19 (3.5)	97 (17.8)	****
	NE	26 (4.8)	22 (4)
NE, not evaluated.
P values obtained by Pearson's chi-square test or Fisher's exact test, as appropriate.
* p<0.05 ** p<0,01 *** p<0.001 **** p<0.0001.
